# Supplementary material for: Fgf signaling controls the telencephalic distribution of Fgf-expressing progenitors generated in the rostral patterning center
Source: Neural Dev. 2015 Mar 31;10:8. doi: 10.1186/s13064-015-0037-7 (PMC4416298; doi:10.1186/s13064-015-0037-7)
Supplement: Additional file 4: Figure S4. — Fgf8/17 lineage neurons in the OB, cortex, and septum. [file 13064_2015_37_MOESM4_ESM.zip]

Archive with 1 entries (1 files):
- 13064_2015_37_add4.eps
